# Supplementary material for: Evaluation of a device to detect neonatal hypothermia in a clinical setting in Ghana
Source: PLOS Glob Public Health. 2023 Oct 24;3(10):e0001681. doi: 10.1371/journal.pgph.0001681 (PMC10597509; doi:10.1371/journal.pgph.0001681)
Supplement: S1 Data — (XLSX) [file pgph.0001681.s001.xlsx]

## Sheet: Raw data
newid	instance	hypothermia	device	lbw	incubator
1	0 hours	0	0	0	1
1	4 hours	0	0	0	1
1	8 hours	0	0	0	1
1	12 hours	0	0	0	1
1	16 hours	0	0	0	1
1	20 hours	0	0	0	1
1	24 hours	0	0	0	1
2	0 hours	0	0	1	1
2	4 hours	0	0	1	1
2	8 hours	0	0	1	1
2	12 hours	0	0	1	1
2	16 hours	0	0	1	1
2	20 hours	0	0	1	1
2	24 hours	0	0	1	1
2	emergency	0	1	1	1
3	0 hours	0	0	1	1
3	4 hours	0	0	1	1
3	8 hours	0	0	1	1
3	12 hours	0	0	1	1
3	16 hours	0	0	1	1
3	20 hours	0	0	1	1
3	24 hours	1	1	1	1
3	emergency	1	1	1	1
4	0 hours	0	0	1	1
4	4 hours	0	0	1	1
4	8 hours	0	0	1	1
4	12 hours	0	0	1	1
4	16 hours	0	0	1	1
4	20 hours	0	0	1	1
4	24 hours	1	1	1	1
5	0 hours	0	0	1	1
5	4 hours	0	0	1	1
5	8 hours	0	0	1	1
5	12 hours	1	0	1	1
5	16 hours	1	0	1	1
5	20 hours	0	0	1	1
5	24 hours	1	0	1	1
6	0 hours	0	0	1	1
6	4 hours	0	1	1	1
6	8 hours	0	0	1	1
6	12 hours	0	0	1	1
6	16 hours	0	0	1	1
6	20 hours	0	0	1	1
6	24 hours	0	0	1	1
6	emergency	0	1	1	1
7	0 hours	0	0	1	1
7	4 hours	0	0	1	1
7	8 hours	0	0	1	1
7	12 hours	0	0	1	1
7	16 hours	0	0	1	1
7	20 hours	0	0	1	1
7	24 hours	0	0	1	1
8	0 hours	0	0	1	1
8	4 hours	0	0	1	1
8	8 hours	0	0	1	1
8	12 hours	0	0	1	1
8	16 hours	0	0	1	1
8	20 hours	1	1	1	1
8	24 hours	0	0	1	1
9	0 hours	0	0	1	1
9	4 hours	0	0	1	1
9	8 hours	1	1	1	1
9	12 hours	0	0	1	1
9	16 hours	0	0	1	1
9	20 hours	0	1	1	1
9	24 hours	0	0	1	1
9	emergency	1	1	1	1
10	0 hours	0	0	1	0
10	4 hours	1	0	1	0
10	8 hours	1	1	1	0
10	12 hours	1	1	1
10	16 hours	1	1	1	0
10	20 hours	1	1	1	0
10	24 hours	0	1	1	0
10	emergency	0	1	1	0
10	emergency	1	1	1	0
10	emergency	1	1	1	0
11	0 hours	0	1	1	1
11	4 hours	0	0	1	1
11	8 hours	0	0	1	1
11	12 hours	0	0	1	1
11	16 hours	0	0	1	1
11	20 hours	1	1	1	1
11	24 hours	1	1	1	1
11	emergency	1	1	1	1
11	emergency	1	1	1	1
12	0 hours	0	0	0	1
12	4 hours	0	0	0	1
12	8 hours	0	0	0	1
12	12 hours	0	0	0	1
12	16 hours	0	1	0	1
12	20 hours	0	0	0	1
12	24 hours	0	0	0	1
12	emergency	0	1	0	1
13	0 hours	0	0	1	1
13	4 hours	0	0	1	1
13	8 hours	0	0	1	1
13	12 hours	0	0	1	0
13	16 hours	0	0	1	1
13	20 hours	0	0	1	1
13	24 hours	0	0	1	1
14	0 hours	0	0	0	1
14	4 hours	0	0	0
14	8 hours	0	0	0
14	12 hours	0	0	0
14	16 hours	0	0	0
14	20 hours	0	0	0
14	24 hours	0	0	0
15	0 hours	1	1	0	0
15	4 hours	1	0	0
15	8 hours	1	1	0
15	12 hours	1	0	0
15	16 hours	1	1	0
15	20 hours	1	1	0
15	24 hours	1	0	0
15	emergency	1	1	0
15	emergency	1	1	0
15	emergency	1	1	0
16	0 hours	0	0	1	1
16	4 hours	0	0	1
16	8 hours	0	0	1
16	12 hours	0	0	1
16	16 hours	0	0	1
16	20 hours	0	0	1
16	24 hours	0	0	1
17	0 hours	0	0	1	1
17	4 hours	0	0	1
17	8 hours	0	0	1
17	12 hours	0	0	1
17	16 hours	0	0	1
17	20 hours	0	0	1
17	24 hours	0	0	1
18	0 hours	0	1	0	1
18	4 hours	0	0	0
18	8 hours	0	0	0
18	12 hours	0	0	0
18	16 hours	0	0	0
18	20 hours	0	0	0
18	24 hours	0	0	0
19	0 hours	0	1	1	1
19	4 hours	1	0	1
19	8 hours	0	0	1
19	12 hours	0	0	1
19	16 hours	0	1	1
19	20 hours	0	1	1
19	24 hours	1	1	1
20	0 hours	0	1	0	1
20	4 hours	1	0	0
20	8 hours	1	0	0
20	12 hours	1	0	0
20	16 hours	1	0	0
20	20 hours	0	0	0
20	24 hours	0	0	0
21	0 hours	0	0	1	1
21	4 hours	0	0	1
21	8 hours	1	0	1
21	12 hours	1	0	1
21	16 hours	0	0	1
21	20 hours	0	0	1
21	24 hours	0	0	1
22	0 hours	0	0	1	1
22	4 hours	0	0	1
22	8 hours	1	0	1
22	12 hours	0	0	1
22	16 hours	1	0	1
22	20 hours	1	0	1
22	24 hours	0	0	1
23	0 hours	1	0	1	1
23	4 hours	0	0	1
23	8 hours	1	0	1
23	12 hours	0	0	1
23	16 hours	0	0	1
23	20 hours	0	0	1
23	24 hours	0	0	1
24	0 hours	1	1	1
24	4 hours	1	0	1
24	8 hours	1	1	1
24	12 hours	1	0	1
24	16 hours	1	0	1
24	20 hours	1	0	1
24	24 hours	1	0	1
24	emergency	1	1	1
24	emergency	1	1	1
24	emergency	1	1	1
25	0 hours	0	0	0	1
25	4 hours	0	0	0
25	8 hours	0	0	0
25	12 hours	0	0	0
25	16 hours	0	0	0
25	20 hours	0	0	0
25	24 hours	0	0	0
26	0 hours	1	0	0	0
26	4 hours	1	0	0	0
26	8 hours	1	0	0	0
26	12 hours	1	1	0	0
26	16 hours	1	0	0	0
26	20 hours	1	1	0	0
26	24 hours	1	1	0	0
26	emergency	1	1	0	0
26	emergency	1	1	0	0
26	emergency	1	1	0	0
26	emergency	1	1	0	0
26	emergency	1	1	0	0
27	0 hours	0	0	0	1
27	4 hours	0	0	0	1
27	8 hours	0	0	0	1
27	12 hours	0	0	0	1
27	16 hours	0	0	0	1
27	20 hours	0	0	0	1
27	24 hours	0	0	0	1
28	0 hours	0	0	0	0
28	4 hours	0	0	0
28	8 hours	1	1	0
28	12 hours	0	0	0
28	16 hours	0	0	0
28	20 hours	0	0	0
28	24 hours	0	1	0
29	0 hours	0	1	0	0
29	4 hours	0	0	0
29	8 hours	0	0	0
29	12 hours	1	1	0
29	16 hours	0	0	0
29	20 hours	0	0	0
29	24 hours	1	0	0
29	emergency	1	1	0
30	0 hours	1	1	0	0
30	4 hours	1	1	0	0
30	8 hours	1	1	0	0
30	12 hours	1	1	0	0
30	16 hours	1	0	0	0
30	20 hours	1	1	0	0
30	24 hours	1	1	0	0
30	emergency	1	1	0	0
31	0 hours	1	1	1	1
31	4 hours	1	0	1
31	8 hours	1	0	1
31	12 hours	1	0	1
31	16 hours	1	0	1
31	20 hours	1	0	1
31	24 hours	0	0	1
32	0 hours	1	0	0	0
32	4 hours	1	0	0	0
32	8 hours	1	0	0	0
32	12 hours	1	1	0	0
32	16 hours	1	1	0	0
32	20 hours	1	1	0	0
32	24 hours	1	0	0	0
32	emergency	1	1	0	0
32	emergency	1	1	0	0
32	emergency	1	1	0	0
32	emergency	1	1	0	0
33	0 hours	1	0	1	1
33	4 hours	0	0	1	1
33	8 hours	0	0	1	1
33	12 hours	0	0	1	1
33	16 hours	0	0	1	1
33	20 hours	1	0	1	1
33	24 hours	1	0	1	1
34	0 hours	0	0	1	1
34	4 hours	0	0	1
34	8 hours	0	0	1
34	12 hours	0	0	1
34	16 hours	0	0	1
34	20 hours	0	0	1
34	24 hours	0	0	1
35	0 hours	1	1	1	0
35	4 hours	1	1	1
35	8 hours	1	1	1
35	12 hours	1	1	1
35	16 hours	1	0	1
35	20 hours	1	1	1
35	24 hours	1	0	1
35	emergency	1	1	1
35	emergency	1	1	1
35	emergency	1	1	1
36	0 hours	1	1	0	0
36	4 hours	1	1	0	0
36	8 hours	1	1	0	0
36	12 hours	1	1	0	0
36	16 hours	1	1	0	0
36	20 hours	1	1	0	0
36	24 hours	1	1	0	0
36	emergency	1	1	0	0
36	emergency	1	1	0	0
36	emergency	1	1	0	0
36	emergency	1	1	0	0
37	0 hours	0	0	1	0
37	4 hours	1	0	1
37	8 hours	0	0	1
37	12 hours	0	1	1
37	16 hours	0	0	1
37	20 hours	0	0	1
37	24 hours	0	0	1
38	0 hours	0	0	1	1
38	4 hours	0	0	1	1
38	8 hours	0	0	1	1
38	12 hours	1	1	1	1
38	16 hours	0	0	1	1
38	20 hours	0	0	1	1
38	24 hours	0	0	1	1
38	emergency	1	1	1	1
39	0 hours	0	0	0	1
39	4 hours	0	0	0	1
39	8 hours	0	0	0	1
39	12 hours	0	0	0	1
39	16 hours	0	0	0	1
39	20 hours	0	0	0	1
39	24 hours	0	0	0	1
40	0 hours	1	1	1	1
40	4 hours	1	0	1	1
40	8 hours	1	0	1	1
40	12 hours	0	0	1	1
40	16 hours	1	1	1	1
40	20 hours	1	0	1	1
40	24 hours	1	1	1	1
40	emergency	1	1	1	1
40	emergency	1	1	1	1
41	0 hours	0	0	0	1
41	4 hours	0	0	0	1
41	8 hours	0	0	0	1
41	12 hours	0	0	0	1
41	16 hours	0	0	0	1
41	20 hours	0	0	0	1
41	24 hours	0	0	0	1
42	0 hours	0	0	0	1
42	4 hours	0	0	0	1
42	8 hours	0	0	0	1
42	12 hours	0	0	0	1
42	16 hours	1	1	0	1
42	20 hours	0	0	0	1
42	24 hours	0	0	0	1
42	emergency	1	1	0	1
43	0 hours	1	1	1	1
43	4 hours	1	0	1	1
43	8 hours	1	0	1	1
43	12 hours	1	0	1	1
43	16 hours	1	0	1	1
43	20 hours	1	0	1	1
43	24 hours	1	0	1	1
43	emergency	1	1	1	1
44	0 hours	0	1	1	1
44	4 hours	0	1	1	1
44	8 hours	0	0	1	1
44	12 hours	0	0	1	1
44	16 hours	0	0	1	1
44	20 hours	0	0	1	1
44	24 hours	0	0	1	1
45	0 hours	0	0	0	0
45	4 hours	0	0	0	0
45	8 hours	0	0	0	0
45	12 hours	0	0	0	0
45	16 hours	0	0	0	0
45	20 hours	0	0	0	0
45	24 hours	0	0	0	0
46	0 hours	0	0	0	1
46	4 hours	0	0	0	1
46	8 hours	0	0	0	1
46	12 hours	0	0	0	1
46	16 hours	0	0	0	1
46	20 hours	0	0	0	1
46	24 hours	0	0	0	1
47	0 hours	0	0	1	0
47	4 hours	0	0	1	0
47	8 hours	0	0	1	0
47	12 hours	0	0	1	0
47	16 hours	0	0	1	0
47	20 hours	1	1	1	0
47	24 hours	0	0	1	0
47	emergency	1	1	1	0
48	0 hours	0	0	1	0
48	4 hours	0	0	1	1
48	8 hours	0	0	1	1
48	12 hours	0	0	1	1
48	16 hours	0	0	1	1
48	20 hours	0	0	1	1
48	24 hours	0	0	1	1
49	0 hours	0	0	1	1
49	4 hours	0	0	1	0
49	8 hours	0	0	1	1
49	12 hours	0	0	1	1
49	16 hours	0	0	1	1
49	20 hours	0	0	1	1
49	24 hours	0	0	1	1
50	0 hours	0	0	1	0
50	4 hours	0	0	1	1
50	8 hours	0	0	1	1
50	12 hours	0	0	1	1
50	16 hours	0	0	1	1
50	20 hours	0	0	1	1
50	24 hours	0	0	1	1
50	emergency	0	1	1	1
51	0 hours	0	0	1	1
51	4 hours	0	0	1	1
51	8 hours	0	0	1	1
51	12 hours	0	0	1	1
51	16 hours	0	0	1	1
51	20 hours	0	0	1	1
51	24 hours	0	0	1	0
52	0 hours	0	0	1	1
52	4 hours	0	0	1	0
52	8 hours	0	0	1	1
52	12 hours	0	0	1	1
52	16 hours	0	0	1	1
52	20 hours	0	0	1	1
52	24 hours	0	0	1	1
53	0 hours	0	0	0	1
53	4 hours	0	0	0	1
53	8 hours	0	0	0	1
53	12 hours	0	0	0	1
53	16 hours	0	0	0	1
53	20 hours	0	0	0	1
53	24 hours	0	0	0	1
54	0 hours	0	0	0	0
54	4 hours	0	0	0	0
54	8 hours	0	0	0	0
54	12 hours	0	1	0	0
54	16 hours	0	0	0	0
54	20 hours	1	0	0	0
54	24 hours	0	0	0	0
54	emergency	1	1	0	0
55	0 hours	0	0	0	0
55	4 hours	0	0	0	0
55	8 hours	0	0	0	0
55	12 hours	0	0	0	0
55	16 hours	0	0	0	0
55	20 hours	0	0	0	0
55	24 hours	0	0	0	0
56	0 hours	0	0	1	1
56	4 hours	0	0	1	1
56	8 hours	1	0	1	1
56	12 hours	0	0	1	1
56	16 hours	0	0	1	1
56	20 hours	0	0	1	1
56	24 hours	0	0	1	1
57	0 hours	0	0	1	1
57	4 hours	0	0	1	1
57	8 hours	1	1	1	1
57	12 hours	0	0	1	1
57	16 hours	0	0	1	1
57	20 hours	1	0	1	1
57	24 hours	0	0	1	1
58	0 hours	0	0	0	1
58	4 hours	0	0	0	1
58	8 hours	1	1	0	1
58	12 hours	1	1	0	1
58	16 hours	0	0	0	1
58	20 hours	0	0	0	1
58	24 hours	0	0	0	1
59	0 hours	0	0	1	1
59	4 hours	0	0	1	1
59	8 hours	0	0	1	1
59	12 hours	0	0	1	1
59	16 hours	0	0	1	1
59	20 hours	0	0	1	1
59	24 hours	0	0	1	1
59	emergency	1	1	1	1
59	emergency	1	1	1	1
60	0 hours	0	0	0	0
60	4 hours	0	0	0	0
60	8 hours	0	0	0	0
60	12 hours	0	0	0	0
60	16 hours	0	0	0	0
60	20 hours	0	0	0	0
60	24 hours	0	0	0	0
61	0 hours	0	0	0	0
61	4 hours	0	0	0	0
61	8 hours	0	0	0	0
61	12 hours	0	0	0	0
61	16 hours	0	0	0	0
61	20 hours	0	0	0	0
61	24 hours	0	0	0	0
62	0 hours	0	0	0	1
62	4 hours	0	0	0	1
62	8 hours	0	0	0	1
62	12 hours	0	0	0	1
62	16 hours	0	0	0	1
62	20 hours	0	0	0	1
62	24 hours	0	0	0	1
63	0 hours	0	0	0	1
63	4 hours	1	1	0	1
63	8 hours	0	0	0	1
63	12 hours	0	0	0	1
63	16 hours	0	0	0	1
63	20 hours	0	0	0	1
63	24 hours	0	0	0	1
64	0 hours	0	0	1	1
64	4 hours	0	0	1	1
64	8 hours	0	0	1	1
64	12 hours	0	0	1	1
64	16 hours	0	0	1	1
64	20 hours	0	0	1	1
64	24 hours	0	0	1	1
65	0 hours	0	0	0	0
65	4 hours	0	0	0	0
65	8 hours	0	0	0	0
65	12 hours	0	0	0	0
65	16 hours	0	0	0	0
65	20 hours	0	0	0	0
65	24 hours	0	0	0	0
66	0 hours	0	0	0	1
66	4 hours	0	0	0	1
66	8 hours	0	0	0	1
66	12 hours	0	0	0	1
66	16 hours	0	0	0	1
66	20 hours	0	0	0	1
66	24 hours	1	0	0	1
67	0 hours	0	1	1	1
67	4 hours	0	0	1	1
67	8 hours	0	0	1	1
67	12 hours	1	0	1	1
67	16 hours	0	0	1	1
67	20 hours	0	0	1	1
67	24 hours	0	0	1	1
68	0 hours	1	1	1	1
68	4 hours	0	1	1	1
68	8 hours	0	0	1	1
68	12 hours	0	0	1	1
68	16 hours	1	1	1	1
68	20 hours	1	1	1	1
68	24 hours	1	0	1	1
68	emergency	1	1	1	1
68	emergency	1	1	1	1
68	emergency	1	1	1	1
68	emergency	0	1	1	1
68	emergency	1	1	1	1
68	emergency	1	1	1	1
69	0 hours	0	0	0	0
69	4 hours	0	0	0	0
69	8 hours	0	0	0	0
69	12 hours	0	0	0	0
69	16 hours	0	0	0	0
69	20 hours	0	0	0	0
69	24 hours	0	0	0	0
70	0 hours	0	0	1	0
70	4 hours	1	1	1	0
70	8 hours	0	0	1	1
70	12 hours	0	0	1	1
70	16 hours	0	0	1	1
70	20 hours	0	0	1	1
70	24 hours	0	0	1	1
70	emergency	1	1	1	0
70	emergency	1	1	1	0
71	0 hours	0	0	1	1
71	4 hours	0	0	1	1
71	8 hours	0	0	1	1
71	12 hours	0	0	1	1
71	16 hours	0	0	1	1
71	20 hours	0	0	1	1
71	24 hours	0	0	1	1
72	0 hours	0	0	0	1
72	4 hours	0	0	0	1
72	8 hours	0	0	0	1
72	12 hours	0	0	0	1
72	16 hours	0	0	0	1
72	20 hours	0	0	0	1
72	24 hours	0	0	0	1
73	0 hours	0	0	1	1
73	4 hours	0	0	1	1
73	8 hours	1	0	1	0
73	12 hours	0	0	1	1
73	16 hours	0	0	1	1
73	20 hours	0	0	1	1
73	24 hours	0	0	1	1
73	emergency	1	1	1	1
74	0 hours	0	0	0	0
74	4 hours	1	0	0	0
74	8 hours	0	0	0	0
74	12 hours	0	0	0	0
74	16 hours	1	0	0	0
74	20 hours	0	0	0	0
74	24 hours	0	0	0	0
75	0 hours	0	0	1	1
75	4 hours	0	0	1	1
75	8 hours	1	0	1	1
75	12 hours	0	0	1	1
75	16 hours	0	0	1	1
75	20 hours	0	0	1	1
75	24 hours	0	0	1	1
75	emergency	1	1	1	1
76	0 hours	1	1	1	0
76	4 hours	0	0	1	0
76	8 hours	1	1	1	0
76	12 hours	0	0	1	1
76	16 hours	0	0	1	1
76	20 hours	0	0	1	1
76	24 hours	0	0	1	1
76	emergency	1	1	1	1
76	emergency	1	1	1	1
76	emergency	1	1	1	1
77	0 hours	0	0	1	1
77	4 hours	1	0	1	1
77	8 hours	0	0	1	1
77	12 hours	0	0	1	1
77	16 hours	0	0	1	1
77	20 hours	0	0	1	1
77	24 hours	0	0	1	1
78	0 hours	0	0	1	1
78	4 hours	0	0	1	1
78	8 hours	0	0	1	1
78	12 hours	0	0	1	1
78	16 hours	0	0	1	1
78	20 hours	0	0	1	1
78	24 hours	0	0	1	1
79	0 hours	0	0	0	0
79	4 hours	0	0	0	0
79	8 hours	0	0	0	0
79	12 hours	0	0	0	0
79	16 hours	0	0	0	0
79	20 hours	0	0	0	0
79	24 hours	0	0	0	0
80	0 hours	0	0	1	1
80	4 hours	0	0	1	1
80	8 hours	0	0	1	1
80	12 hours	0	0	1	1
80	16 hours	0	0	1	1
80	20 hours	0	0	1	1
80	24 hours	0	0	1	1
81	0 hours	0	0	0	1
81	4 hours	0	0	0	0
81	8 hours	0	0	0	1
81	12 hours	0	0	0	1
81	16 hours	0	0	0	1
81	20 hours	0	0	0	1
81	24 hours	0	0	0	1
82	0 hours	0	0	0	0
82	4 hours	0	0	0	0
82	8 hours	0	0	0	0
82	12 hours	1	1	0	0
82	16 hours	0	0	0	0
82	20 hours	1	1	0	0
82	24 hours	1	1	0	0
82	emergency	1	1	0	0
82	emergency	1	1	0	0
83	0 hours	0	0	0	1
83	4 hours	0	0	0	1
83	8 hours	1	0	0	1
83	12 hours	0	0	0	1
83	16 hours	0	0	0	1
83	20 hours	0	0	0	1
83	24 hours	0	0	0	1
84	0 hours	0	0	1	1
84	4 hours	0	0	1	1
84	8 hours	0	0	1	1
84	12 hours	0	0	1	1
84	16 hours	0	0	1	1
84	20 hours	0	0	1	1
84	24 hours	0	0	1	1
85	0 hours	0	0	0	1
85	4 hours	0	0	0	1
85	8 hours	0	0	0	1
85	12 hours	0	0	0	1
85	16 hours	0	0	0	1
85	20 hours	0	0	0	1
85	24 hours	0	0	0	1
86	0 hours	0	0	1	1
86	4 hours	0	0	1	1
86	8 hours	0	0	1	1
86	12 hours	0	0	1	1
86	16 hours	0	0	1	1
86	20 hours	0	0	1	1
86	24 hours	1	1	1	1
86	emergency	1	1	1	1
87	0 hours	0	0	1	1
87	4 hours	1	0	1	1
87	8 hours	0	0	1	1
87	12 hours	0	0	1	1
87	16 hours	1	1	1	1
87	20 hours	0	0	1	1
87	24 hours	0	0	1	1
87	emergency	1	1	1	1
88	0 hours	1	0	0	1
88	4 hours	0	0	0	1
88	8 hours	0	0	0	1
88	12 hours	0	0	0	1
88	16 hours	0	0	0	1
88	20 hours	0	0	0	1
88	24 hours	0	0	0	1
89	0 hours	1	1	0	1
89	4 hours	0	0	0	1
89	8 hours	0	0	0	1
89	12 hours	1	0	0	1
89	16 hours	0	0	0	1
89	20 hours	0	0	0	1
89	24 hours	0	0	0	1
90	0 hours	0	0	0	1
90	4 hours	0	0	0	1
90	8 hours	0	0	0	1
90	12 hours	0	0	0	1
90	16 hours	0	0	0	1
90	20 hours	0	0	0	1
90	24 hours	0	0	0	1
90	emergency	1	1	0	1
90	emergency	1	1	0	1
91	0 hours	0	0	0	1
91	4 hours	0	0	0	1
91	8 hours	0	0	0	1
91	12 hours	0	0	0	1
91	16 hours	0	0	0	1
91	20 hours	0	0	0	1
91	24 hours	1	0	0	1
92	0 hours	1	1	1	1
92	4 hours	0	0	1	1
92	8 hours	0	0	1	1
92	12 hours	0	0	1	1
92	16 hours	0	0	1	1
92	20 hours	0	0	1	1
92	24 hours	0	0	1	1
93	0 hours	0	0	0	1
93	4 hours	0	0	0	1
93	8 hours	0	0	0	1
93	12 hours	0	0	0	1
93	16 hours	0	0	0	1
93	20 hours	0	0	0	1
93	24 hours	0	0	0	1
93	emergency	1	1	0	1
94	0 hours	0	0	0	1
94	4 hours	0	0	0	1
94	8 hours	0	0	0	1
94	12 hours	0	0	0	1
94	16 hours	0	0	0	1
94	20 hours	0	0	0	1
94	24 hours	0	0	0	1
95	0 hours	0	0	1	1
95	4 hours	1	0	1	1
95	8 hours	1	0	1	1
95	12 hours	0	0	1	1
95	16 hours	0	0	1	1
95	20 hours	0	0	1	1
95	24 hours	0	0	1	1
96	0 hours	0	0	0	1
96	4 hours	0	0	0	1
96	8 hours	0	0	0	1
96	12 hours	0	0	0	1
96	16 hours	0	0	0	1
96	20 hours	0	0	0	1
96	24 hours	0	0	0	1
97	0 hours	0	0	1	1
97	4 hours	0	0	1	1
97	8 hours	0	0	1	1
97	12 hours	1	0	1	1
97	16 hours	0	0	1	1
97	20 hours	0	0	1	1
97	24 hours	1	0	1	1
98	0 hours	0	0	0	0
98	4 hours	0	0	0	0
98	8 hours	0	0	0	0
98	12 hours	0	0	0	0
98	16 hours	1	0	0	0
98	20 hours	0	0	0	0
98	24 hours	0	0	0	0
99	0 hours	0	1	0	1
99	4 hours	0	0	0	1
99	8 hours	0	0	0	1
99	12 hours	0	0	0	1
99	16 hours	0	0	0	1
99	20 hours	0	0	0	1
99	24 hours	0	0	0	1
100	0 hours	0	0	1	1
100	4 hours	0	0	1	1
100	8 hours	0	0	1	1
100	12 hours	0	0	1	1
100	16 hours	0	0	1	1
100	20 hours	0	0	1	1
100	24 hours	0	0	1	1
101	0 hours	0	0	1	1
101	4 hours	0	0	1	1
101	8 hours	0	0	1	1
101	12 hours	0	0	1	1
101	16 hours	0	0	1	1
101	20 hours	0	0	1	1
101	24 hours	0	0	1	1
101	emergency	1	1	1	1
101	emergency	1	1	1	1
101	emergency	1	1	1	1
102	0 hours	0	0	1	1
102	4 hours	0	0	1	1
102	8 hours	0	0	1	1
102	12 hours	0	0	1	1
102	16 hours	0	0	1	1
102	20 hours	0	0	1	1
102	24 hours	0	0	1	1
103	0 hours	0	0	1	1
103	4 hours	0	0	1	1
103	8 hours	0	0	1	1
103	12 hours	0	0	1	1
103	16 hours	0	0	1	1
103	20 hours	0	0	1	1
103	24 hours	0	0	1	1
104	0 hours	0	0	1	1
104	4 hours	0	0	1	0
104	8 hours	0	0	1	1
104	12 hours	0	0	1	1
104	16 hours	0	0	1	1
104	20 hours	0	0	1	1
104	24 hours	0	0	1	1
105	0 hours	0	0	1	1
105	4 hours	0	0	1	1
105	8 hours	0	0	1	1
105	12 hours	0	0	1	1
105	16 hours	0	0	1	1
105	20 hours	0	0	1	1
105	24 hours	0	0	1	1
106	0 hours	0	0	0	1
106	4 hours	0	0	0	1
106	8 hours	0	0	0	1
106	12 hours	0	0	0	1
106	16 hours	0	0	0	1
106	20 hours	0	0	0	1
106	24 hours	0	0	0	1
106	emergency	1	1	0	1
107	0 hours	0	0	0	1
107	4 hours	0	0	0	1
107	8 hours	0	0	0	1
107	12 hours	0	0	0	1
107	16 hours	0	0	0	1
107	20 hours	0	0	0	1
107	24 hours	0	0	0	1
108	0 hours	0	0	0	1
108	4 hours	0	0	0	1
108	8 hours	0	0	0	1
108	12 hours	0	0	0	1
108	16 hours	0	0	0	1
108	20 hours	0	0	0	1
108	24 hours	0	0	0	1
108	emergency	1	1	0	1
109	0 hours	0	0	1	1
109	4 hours	0	0	1	1
109	8 hours	0	0	1	1
109	12 hours	0	0	1	1
109	16 hours	0	0	1	1
109	20 hours	0	0	1	1
109	24 hours	0	0	1	1
110	0 hours	0	0	0	1
110	4 hours	0	0	0	1
110	8 hours	0	0	0	1
110	12 hours	0	0	0	1
110	16 hours	0	0	0	1
110	20 hours	0	0	0	1
110	24 hours	0	0	0	1
110	emergency	1	1	0	1
110	emergency	1	1	0	1
111	0 hours	0	0	0	0
111	4 hours	0	0	0	0
111	8 hours	0	0	0	0
111	12 hours	0	0	0	0
111	16 hours	0	0	0	0
111	20 hours	0	0	0	0
111	24 hours	0	0	0	0
111	emergency	1	1	0	0
111	emergency	1	1	0	0
112	0 hours	0	0	1	1
112	4 hours	0	0	1	1
112	8 hours	0	0	1	1
112	12 hours	0	0	1	1
112	16 hours	0	0	1	1
112	20 hours	0	0	1	1
112	24 hours	0	0	1	1
113	0 hours	0	0	0	0
113	4 hours	0	0	0	0
113	8 hours	0	0	0	0
113	12 hours	0	0	0	0
113	16 hours	0	0	0	0
113	20 hours	0	0	0	0
113	24 hours	0	0	0	0
114	0 hours	1	1	0	0
114	4 hours	0	0	0	0
114	8 hours	0	0	0	0
114	12 hours	0	0	0	0
114	16 hours	1	1	0	0
114	20 hours	0	0	0	0
114	24 hours	0	0	0	0
114	emergency	1	1	0	0
114	emergency	1	1	0	0
114	emergency	1	1	0	0
114	emergency	1	1	0	0
115	0 hours	0	0	1	1
115	4 hours	0	0	1	1
115	8 hours	0	0	1	1
115	12 hours	0	0	1	1
115	16 hours	0	0	1	1
115	20 hours	0	0	1	1
115	24 hours	0	0	1	1
116	0 hours	0	0	1	1
116	4 hours	0	0	1	1
116	8 hours	0	0	1	1
116	12 hours	0	0	1	1
116	16 hours	0	0	1	1
116	20 hours	0	0	1	1
116	24 hours	0	0	1	1
117	0 hours	0	0	0	1
117	4 hours	0	0	0	1
117	8 hours	0	0	0	1
117	12 hours	0	0	0	1
117	16 hours	0	0	0	1
117	20 hours	0	0	0	1
117	24 hours	0	0	0	1
117	emergency	1	1	0	1
117	emergency	1	1	0	1
118	0 hours	0	0	1	1
118	4 hours	0	0	1	1
118	8 hours	0	0	1	1
118	12 hours	0	0	1	1
118	16 hours	0	0	1	1
118	20 hours	0	0	1	1
118	24 hours	0	0	1	1
119	0 hours	0	0	1	0
119	4 hours	0	0	1	0
119	8 hours	0	0	1	0
119	12 hours	0	0	1	0
119	16 hours	0	0	1	0
119	20 hours	0	0	1	0
119	24 hours	0	0	1	0
120	0 hours	0	0	0	0
120	4 hours	0	0	0	0
120	8 hours	0	0	0	0
120	12 hours	0	0	0	0
120	16 hours	0	0	0	0
120	20 hours	0	0	0	0
120	24 hours	0	0	0	0
120	emergency	1	1	0	0
120	emergency	1	1	0	0
121	0 hours	0	0	1	1
121	4 hours	0	0	1	1
121	8 hours	0	0	1	1
121	12 hours	0	0	1	1
121	16 hours	0	0	1	1
121	20 hours	0	0	1	1
121	24 hours	0	0	1	1
121	emergency	1	1	1	1
122	0 hours	0	0	0	0
122	4 hours	0	0	0	0
122	8 hours	1	1	0	0
122	12 hours	0	0	0	0
122	16 hours	0	0	0	0
122	20 hours	0	0	0	0
122	24 hours	0	0	0	0
122	emergency	1	1	0	0
123	0 hours	1	0	0	0
123	4 hours	0	0	0	0
123	8 hours	0	0	0	0
123	12 hours	0	0	0	0
123	16 hours	1	1	0	0
123	20 hours	0	0	0	0
123	24 hours	0	0	0	0
123	emergency	1	1	0	0
123	emergency	1	1	0	0
123	emergency	1	1	0	0
124	0 hours	1	1	1	1
124	4 hours	0	0	1	1
124	8 hours	0	0	1	1
124	12 hours	1	0	1	1
124	16 hours	1	0	1	1
124	20 hours	0	0	1	1
124	24 hours	0	0	1	1
124	emergency	1	1	1	1
125	0 hours	0	0	0	1
125	4 hours	0	0	0	1
125	8 hours	0	0	0	1
125	12 hours	0	0	0	1
125	16 hours	0	0	0	1
125	20 hours	0	0	0	1
125	24 hours	0	0	0	1
126	0 hours	0	0	0	1
126	4 hours	0	0	0	1
126	8 hours	0	0	0	1
126	12 hours	0	0	0	1
126	16 hours	1	1	0	1
126	20 hours	0	0	0	1
126	24 hours	0	0	0	1
126	emergency	1	1	0	1
126	emergency	1	1	0	1
126	emergency	1	1	0	1
127	0 hours	0	0	0	1
127	4 hours	0	0	0	1
127	8 hours	0	0	0	1
127	12 hours	0	0	0	1
127	16 hours	0	0	0	1
127	20 hours	0	0	0	1
127	24 hours	1	0	0	1
128	0 hours	0	0	0	0
128	4 hours	0	0	0	0
128	8 hours	1	1	0	0
128	12 hours	1	1	0	0
128	16 hours	0	0	0	0
128	20 hours	0	0	0	0
128	24 hours	0	0	0	0
128	emergency	1	1	0	0
128	emergency	1	1	0	0
128	emergency	0	1	0	0
128	emergency	1	1	0	0
128	emergency	1	1	0	0
128	emergency	1	1	0	0
128	emergency	1	1	0	0
129	0 hours	0	0	0	0
129	4 hours	0	0	0	0
129	8 hours	0	0	0	0
129	12 hours	0	0	0	0
129	16 hours	0	0	0	0
129	20 hours	0	0	0	0
129	24 hours	0	0	0	0
130	0 hours	0	0	0	0
130	4 hours	0	0	0	0
130	8 hours	0	0	0	0
130	12 hours	0	0	0	0
130	16 hours	0	0	0	0
130	20 hours	0	0	0	0
130	24 hours	0	0	0	0
131	0 hours	0	0	0	0
131	4 hours	0	0	0	0
131	8 hours	0	0	0	0
131	12 hours	0	0	0	0
131	16 hours	0	0	0	0
131	20 hours	0	0	0	0
131	24 hours	0	0	0	0
132	0 hours	0	0	0	0
132	4 hours	0	0	0	0
132	8 hours	0	0	0	0
132	12 hours	0	0	0	0
132	16 hours	0	0	0	0
132	20 hours	0	0	0	0
132	24 hours	0	0	0	0
133	0 hours	0	0	0	0
133	4 hours	0	0	0	0
133	8 hours	0	1	0	0
133	12 hours	0	0	0	0
133	16 hours	0	0	0	0
133	20 hours	0	0	0	0
133	24 hours	0	0	0	0
133	emergency	1	1	0	0
133	emergency	1	1	0	0
134	0 hours	0	0	1	1
134	4 hours	0	0	1	1
134	8 hours	0	0	1	1
134	12 hours	0	0	1	1
134	16 hours	0	0	1	1
134	20 hours	0	0	1	1
134	24 hours	0	0	1	1
135	0 hours	0	0	0	1
135	4 hours	0	0	0	1
135	8 hours	0	0	0	1
135	12 hours	0	0	0	1
135	16 hours	1	0	0	1
135	20 hours	0	0	0	1
135	24 hours	1	0	0	0
136	0 hours	0	0	0	1
136	4 hours	0	0	0	1
136	8 hours	0	0	0	0
136	12 hours	0	0	0	0
136	16 hours	0	0	0	0
136	20 hours	0	0	0	0
136	24 hours	0	0	0	0
137	0 hours	0	0	0	1
137	4 hours	0	0	0	1
137	8 hours	0	0	0	1
137	12 hours	0	0	0	1
137	16 hours	0	0	0	1
137	20 hours	0	0	0	1
137	24 hours	0	0	0	1
138	0 hours	0	0	0	0
138	4 hours	0	0	0	0
138	8 hours	0	0	0	0
138	12 hours	0	0	0	0
138	16 hours	0	1	0	0
138	20 hours	0	0	0	0
138	24 hours	0	0	0	0
138	emergency	0	1	0	0
138	emergency	0	1	0	0
139	0 hours	0	0	0	1
139	4 hours	0	0	0	1
139	8 hours	0	0	0	1
139	12 hours	0	0	0	1
139	16 hours	0	0	0	1
139	20 hours	0	0	0	1
139	24 hours	1	0	0	1
140	0 hours	0	0	1	1
140	4 hours	0	0	1	1
140	8 hours	0	0	1	1
140	12 hours	0	0	1	1
140	16 hours	1	0	1	1
140	20 hours	0	0	1	1
140	24 hours	0	0	1	1
141	0 hours	0	0	0	1
141	4 hours	0	0	0	1
141	8 hours	0	0	0	1
141	12 hours	1	0	0	0
141	16 hours	1	0	0	0
141	20 hours	0	0	0	0
141	24 hours	0	0	0	0
141	emergency	0	1	0	0
142	0 hours	0	0	1	1
142	4 hours	0	0	1	1
142	8 hours	0	0	1	1
142	12 hours	0	0	1	1
142	16 hours	0	0	1	1
142	20 hours	0	0	1	1
142	24 hours	0	0	1	1
143	0 hours	0	0	0	1
143	4 hours	0	0	0	1
143	8 hours	0	0	0	1
143	12 hours	0	0	0	1
143	16 hours	0	0	0	1
143	20 hours	0	0	0	1
143	24 hours	0	0	0	1
144	0 hours	1	0	0	0
144	4 hours	1	1	0	0
144	8 hours	1	0	0	0
144	12 hours	1	1	0	0
144	16 hours	1	1	0	0
144	20 hours	1	1	0	0
144	24 hours	1	1	0	0
144	emergency	1	1	0	0
144	emergency	1	1	0	0
144	emergency	1	1	0	0
144	emergency	1	1	0	0
144	emergency	1	1	0	0
144	emergency	1	1	0	0
144	emergency	1	1	0	0
144	14	1	1	0	0
144	15	1	1	0	0
144	16	1	1	0	0
144	17	1	1	0	0
145	0 hours	0	0	0	0
145	4 hours	0	0	0	0
145	8 hours	0	0	0	0
145	12 hours	0	0	0	0
145	16 hours	0	0	0	0
145	20 hours	0	0	0	0
145	24 hours	0	0	0	0
146	0 hours	0	0	0	0
146	4 hours	0	0	0	0
146	8 hours	0	0	0	0
146	12 hours	0	0	0	0
146	16 hours	1	0	0	0
146	20 hours	0	0	0	0
146	24 hours	0	0	0	0
146	emergency	0	1	0	0
147	0 hours	0	0	0	0
147	4 hours	0	0	0	0
147	8 hours	0	0	0	0
147	12 hours	0	0	0	0
147	16 hours	0	0	0	0
147	20 hours	0	0	0	0
147	24 hours	0	0	0	0
148	0 hours	0	0	0	0
148	4 hours	0	0	0	0
148	8 hours	0	0	0	0
148	12 hours	0	0	0	0
148	16 hours	0	0	0	0
148	20 hours	0	0	0	0
148	24 hours	0	1	0	0
149	0 hours	0	0	1	0
149	4 hours	1	1	1	0
149	8 hours	1	1	1	0
149	12 hours	0	0	1	0
149	16 hours	0	0	1	0
149	20 hours	1	0	1	0
149	24 hours	0	0	1	0
149	emergency	1	1	1	0
149	emergency	1	1	1	0
150	0 hours	0	0	1	0
150	4 hours	0	0	1	0
150	8 hours	0	0	1	0
150	12 hours	0	0	1	0
150	16 hours	0	0	1	0
150	20 hours	0	0	1	0
150	24 hours	0	0	1	0
150	emergency	1	1	1	0
150	emergency	0	1	1	0
150	emergency	1	1	1	0
151	0 hours	0	0	0	0
151	4 hours	0	0	0	0
151	8 hours	0	0	0	0
151	12 hours	0	0	0	0
151	16 hours	1	0	0	0
151	20 hours	1	0	0	0
151	24 hours	0	0	0	0
152	0 hours	0	0	0	0
152	4 hours	0	0	0	0
152	8 hours	0	0	0	0
152	12 hours	0	0	0	0
152	16 hours	0	0	0	0
152	20 hours	0	0	0	0
152	24 hours	0	0	0	0
152	emergency	0	1	0	0
153	0 hours	0	0	0	0
153	4 hours	0	0	0	0
153	8 hours	0	0	0	0
153	12 hours	0	0	0	0
153	16 hours	0	0	0	0
153	20 hours	0	0	0	0
153	24 hours	0	0	0	0
154	0 hours	0	0	0	0
154	4 hours	0	0	0	0
154	8 hours	0	0	0	0
154	12 hours	0	0	0	0
154	16 hours	0	0	0	0
154	20 hours	0	0	0	0
154	24 hours	0	0	0	0
155	0 hours	0	0	0	0
155	4 hours	0	0	0	0
155	8 hours	0	0	0	0
155	12 hours	0	0	0	0
155	16 hours	0	0	0	0
155	20 hours	0	0	0	0
155	24 hours	0	0	0	0
156	0 hours	0	0	0	0
156	4 hours	0	0	0	0
156	8 hours	0	0	0	0
156	12 hours	0	0	0	0
156	16 hours	0	0	0	0
156	20 hours	0	0	0	0
156	24 hours	0	0	0	0
157	0 hours	0	0	0	0
157	4 hours	0	0	0	0
157	8 hours	0	0	0	0
157	12 hours	0	0	0	0
157	16 hours	0	0	0	0
157	20 hours	0	0	0	0
157	24 hours	0	0	0	0
158	0 hours	0	0	0	0
158	4 hours	0	0	0	0
158	8 hours	0	0	0	0
158	12 hours	0	0	0	0
158	16 hours	0	0	0	0
158	20 hours	0	0	0	0
158	24 hours	0	0	0	0
159	0 hours	0	0	1	1
159	4 hours	0	0	1	1
159	8 hours	0	0	1	0
159	12 hours	0	0	1	0
159	16 hours	0	0	1	1
159	20 hours	0	0	1	1
159	24 hours	0	0	1	1
160	0 hours	0	0	0	0
160	4 hours	0	0	0	0
160	8 hours	0	0	0	0
160	12 hours	0	0	0	0
160	16 hours	0	0	0	0
160	20 hours	0	1	0	0
160	24 hours	0	0	0	0
160	emergency	0	1	0	0
160	emergency	0	1	0	0
160	emergency	0	1	0	0
160	emergency	0	1	0	0
161	0 hours	0	0	1	1
161	4 hours	0	0	1	0
161	8 hours	0	0	1	1
161	12 hours	0	0	1	1
161	16 hours	0	0	1	1
161	20 hours	0	0	1	1
161	24 hours	0	0	1	0
162	0 hours	0	0	1	1
162	4 hours	0	0	1	1
162	8 hours	1	0	1	1
162	12 hours	1	0	1	1
162	16 hours	1	1	1	1
162	20 hours	1	0	1	1
162	24 hours	1	0	1	1
163	0 hours	0	0	1	1
163	4 hours	0	0	1	1
163	8 hours	0	0	1	1
163	12 hours	0	0	1	1
163	16 hours	0	0	1	1
163	20 hours	0	0	1	1
163	24 hours	0	0	1	1
164	0 hours	0	0	1	1
164	4 hours	0	0	1	1
164	8 hours	0	0	1	1
164	12 hours	1	0	1	1
164	16 hours	1	0	1	1
164	20 hours	0	1	1	1
164	24 hours	0	0	1	1
165	0 hours	0	0	1	1
165	4 hours	0	1	1	1
165	8 hours	0	0	1	1
165	12 hours	0	0	1	1
165	16 hours	0	0	1	1
165	20 hours	0	0	1	1
165	24 hours	0	0	1	1
166	0 hours	0	0	1	0
166	4 hours	0	0	1	1
166	8 hours	0	0	1	1
166	12 hours	0	0	1	1
166	16 hours	0	0	1	0
166	20 hours	0	0	1	1
166	24 hours	0	0	1	1
167	0 hours	0	0	1	1
167	4 hours	0	0	1	1
167	8 hours	0	0	1	1
167	12 hours	0	0	1	1
167	16 hours	0	0	1	1
167	20 hours	0	0	1	0
167	24 hours	0	0	1	1
168	0 hours	0	0	0	1
168	4 hours	0	0	0	1
168	8 hours	0	0	0	1
168	12 hours	0	0	0	1
168	16 hours	0	0	0	1
168	20 hours	0	0	0	1
168	24 hours	0	0	0	1
169	0 hours	0	0	1	1
169	4 hours	0	0	1	1
169	8 hours	0	0	1	1
169	12 hours	0	0	1	1
169	16 hours	0	0	1	1
169	20 hours	0	0	1	1
169	24 hours	0	0	1	1
170	0 hours	0	0	1	1
170	4 hours	0	0	1	1
170	8 hours	0	0	1	1
170	12 hours	0	0	1	1
170	16 hours	0	0	1	1
170	20 hours	0	0	1	1
170	24 hours	0	0	1	1
171	0 hours	0	0	0	0
171	4 hours	0	0	0	0
171	8 hours	0	0	0	1
171	12 hours	0	0	0	1
171	16 hours	0	0	0	0
171	20 hours	0	0	0	0
171	24 hours	0	0	0	0
172	0 hours	1	0	0	0
172	4 hours	0	0	0	0
172	8 hours	0	0	0	0
172	12 hours	1	0	0	0
172	16 hours	0	0	0	0
172	20 hours	0	1	0	0
172	24 hours	0	0	0	1
173	0 hours	0	0	0	0
173	4 hours	0	0	0	0
173	8 hours	0	0	0	0
173	12 hours	0	0	0	0
173	16 hours	0	0	0	0
173	20 hours	0	0	0	0
173	24 hours	0	0	0	0
174	0 hours	0	0	1	1
174	4 hours	1	0	1	1
174	8 hours	0	0	1	1
174	12 hours	0	0	1	1
174	16 hours	0	0	1	1
174	20 hours	0	0	1	1
174	24 hours	0	0	1	1
175	0 hours	0	0	0	1
175	4 hours	0	0	0	1
175	8 hours	0	0	0	1
175	12 hours	0	0	0	1
175	16 hours	0	0	0	1
175	20 hours	0	0	0	1
175	24 hours	0	0	0	1
175	emergency	0	1	0	1
176	0 hours	0	0	0	1
176	4 hours	0	0	0	1
176	8 hours	0	0	0	1
176	12 hours	0	0	0	1
176	16 hours	0	0	0	1
176	20 hours	0	0	0	1
176	24 hours	0	0	0	1
177	0 hours	0	0	0	1
177	4 hours	0	0	0	1
177	8 hours	0	0	0	1
177	12 hours	0	0	0	1
177	16 hours	0	0	0	1
177	20 hours	0	0	0	1
177	24 hours	0	0	0	1
178	0 hours	0	0	0	1
178	4 hours	0	0	0	1
178	8 hours	0	0	0	1
178	12 hours	0	0	0	1
178	16 hours	0	0	0	1
178	20 hours	0	0	0	1
178	24 hours	0	0	0	1
179	0 hours	0	0	0	0
179	4 hours	0	0	0	0
179	8 hours	0	0	0	0
179	12 hours	0	0	0	0
179	16 hours	0	0	0	0
179	20 hours	0	0	0	0
179	24 hours	0	0	0	0
179	emergency	0	1	0	0
180	0 hours	0	0	1	1
180	4 hours	0	0	1	1
180	8 hours	1	0	1	1
180	12 hours	0	0	1	1
180	16 hours	0	0	1	1
180	20 hours	0	0	1	1
180	24 hours	1	0	1	1
181	0 hours	0	0	0	1
181	4 hours	0	0	0	1
181	8 hours	0	0	0	1
181	12 hours	0	0	0	1
181	16 hours	0	0	0	1
181	20 hours	0	0	0	1
181	24 hours	0	0	0	1
182	0 hours	0	0	0	1
182	4 hours	0	0	0	1
182	8 hours	1	0	0	1
182	12 hours	1	0	0	1
182	16 hours	1	0	0	1
182	20 hours	0	0	0	1
182	24 hours	0	0	0	1
183	0 hours	0	0	1	0
183	4 hours	1	1	1	0
183	8 hours	1	1	1	0
183	12 hours	1	1	1	0
183	16 hours	1	1	1	0
183	20 hours	1	0	1	0
183	24 hours	0	0	1	0
183	emergency	1	1	1	0
183	emergency	1	1	1	0
183	emergency	1	1	1	0
183	emergency	1	1	1	0
183	emergency	1	1	1	0
183	emergency	0	1	1	0
183	emergency	1	1	1	0
183	14	1	1	1	0
183	15	1	1	1	0
183	16	1	1	1	0
183	17	0	1	1	0
183	18	1	1	1	0
183	19	1	1	1	0
183	20	1	1	1	0
183	21	1	1	1	0
183	22	1	1	1	0
184	0 hours	0	0	0	0
184	4 hours	0	0	0	0
184	8 hours	0	0	0	0
184	12 hours	0	0	0	0
184	16 hours	0	0	0	0
184	20 hours	0	0	0	0
184	24 hours	0	0	0	0
185	0 hours	0	0	0	0
185	4 hours	0	0	0	0
185	8 hours	0	0	0	0
185	12 hours	0	0	0	0
185	16 hours	0	0	0	0
185	20 hours	0	1	0	0
185	24 hours	0	0	0	0
185	emergency	0	1	0	0
185	emergency	0	1	0	0
185	emergency	0	1	0	0
186	0 hours	0	0	0	0
186	4 hours	0	0	0	0
186	8 hours	0	0	0	0
186	12 hours	0	0	0	0
186	16 hours	0	0	0	0
186	20 hours	0	1	0	0
186	24 hours	0	0	0	0
186	emergency	0	1	0	0
187	0 hours	0	0	1	1
187	4 hours	0	0	1	1
187	8 hours	0	0	1	1
187	12 hours	0	0	1	1
187	16 hours	0	0	1	1
187	20 hours	1	0	1	1
187	24 hours	1	0	1	1
188	0 hours	0	0	1	0
188	4 hours	0	0	1	0
188	8 hours	0	1	1	0
188	12 hours	1	1	1	0
188	16 hours	1	1	1	0
188	20 hours	0	0	1	0
188	24 hours	0	0	1	0
188	emergency	0	1	1	0
188	emergency	1	1	1	0
188	emergency	1	1	1	0
188	emergency	1	1	1	0
188	emergency	1	1	1	0
188	emergency	1	1	1	0
188	emergency	1	1	1	0
188	14	0	1	1	0
188	15	1	1	1	0
188	16	0	1	1	0
188	17	1	1	1	0
189	0 hours	0	0	0	1
189	4 hours	0	0	0	1
189	8 hours	0	0	0	1
189	12 hours	0	0	0	1
189	16 hours	0	0	0	1
189	20 hours	0	0	0	1
189	24 hours	0	0	0	1
190	0 hours	0	0	1	1
190	4 hours	0	0	1	1
190	8 hours	0	0	1	1
190	12 hours	0	0	1	1
190	16 hours	0	0	1	1
190	20 hours	0	0	1	1
190	24 hours	0	0	1	1
191	0 hours	0	0	1	0
191	4 hours	0	0	1	1
191	8 hours	0	0	1	1
191	12 hours	0	0	1	1
191	16 hours	0	0	1	1
191	20 hours	0	0	1	1
191	24 hours	0	0	1	1
192	0 hours	0	0	0	1
192	4 hours	0	0	0	1
192	8 hours	0	0	0	1
192	12 hours	0	0	0	1
192	16 hours	0	0	0	1
192	20 hours	0	0	0	1
192	24 hours	0	0	0	1
193	0 hours	0	0	1	1
193	4 hours	0	0	1	1
193	8 hours	0	0	1	1
193	12 hours	0	0	1	1
193	16 hours	0	0	1	1
193	20 hours	0	0	1	1
193	24 hours	0	0	1	1
193	emergency	0	1	1	1
194	0 hours	0	0	1	1
194	4 hours	0	0	1	1
194	8 hours	0	0	1	1
194	12 hours	0	0	1	1
194	16 hours	0	0	1	1
194	20 hours	0	0	1	1
194	24 hours	0	0	1	1
195	0 hours	0	0	1	1
195	4 hours	0	0	1	1
195	8 hours	1	0	1	1
195	12 hours	1	1	1	1
195	16 hours	1	1	1	1
195	20 hours	0	0	1	1
195	24 hours	0	0	1	1
195	emergency	1	1	1	1
196	0 hours	0	0	1	1
196	4 hours	0	0	1	1
196	8 hours	0	0	1	1
196	12 hours	1	0	1	1
196	16 hours	0	0	1	1
196	20 hours	0	0	1	1
196	24 hours	0	0	1	1
197	0 hours	0	0	1	1
197	4 hours	0	0	1	1
197	8 hours	0	0	1	1
197	12 hours	0	0	1	0
197	16 hours	0	0	1	1
197	20 hours	0	0	1	1
197	24 hours	0	0	1	1
198	0 hours	0	0	0	1
198	4 hours	1	0	0	0
198	8 hours	0	0	0	0
198	12 hours	0	0	0	0
198	16 hours	0	0	0	0
198	20 hours	0	0	0	0
198	24 hours	0	0	0	0
198	emergency	1	1	0	0
199	0 hours	0	0	1	1
199	4 hours	0	0	1	1
199	8 hours	0	0	1	1
199	12 hours	0	0	1	1
199	16 hours	0	0	1	1
199	20 hours	0	0	1	1
199	24 hours	0	1	1	1
200	0 hours	0	0	1	1
200	4 hours	0	0	1	1
200	8 hours	0	0	1	1
200	12 hours	0	0	1	1
200	16 hours	0	0	1	1
200	20 hours	0	0	1	1
200	24 hours	0	0	1	1
201	0 hours	0	0	1	1
201	4 hours	0	0	1	1
201	8 hours	1	0	1	1
201	12 hours	1	0	1	1
201	16 hours	1	0	1	1
201	20 hours	1	0	1	1
201	24 hours	0	0	1	1
202	0 hours	0	0	0	1
202	4 hours	0	0	0	1
202	8 hours	0	0	0	1
202	12 hours	0	0	0	1
202	16 hours	0	0	0	1
202	20 hours	0	0	0	1
202	24 hours	0	0	0	1
203	0 hours	0	0	1	1
203	4 hours	0	0	1	1
203	8 hours	0	0	1	1
203	12 hours	0	0	1	1
203	16 hours	0	0	1	1
203	20 hours	0	0	1	1
203	24 hours	0	0	1	1
204	0 hours	0	0	0	1
204	4 hours	0	0	0	1
204	8 hours	0	0	0	0
204	12 hours	0	0	0	1
204	16 hours	0	0	0	1
204	20 hours	0	0	0	1
204	24 hours	0	0	0	1
205	0 hours	0	0	0	1
205	4 hours	0	0	0	1
205	8 hours	0	0	0	1
205	12 hours	0	0	0	1
205	16 hours	1	0	0	1
205	20 hours	0	0	0	1
205	24 hours	0	0	0	1
206	0 hours	0	0	1	1
206	4 hours	0	0	1	1
206	8 hours	0	0	1	1
206	12 hours	0	0	1	1
206	16 hours	0	0	1	1
206	20 hours	0	0	1	1
206	24 hours	0	0	1	1
207	0 hours	0	0	1	1
207	4 hours	0	0	1	1
207	8 hours	0	0	1	1
207	12 hours	0	0	1	1
207	16 hours	0	0	1	1
207	20 hours	0	0	1	1
207	24 hours	0	0	1	1
208	0 hours	0	0	0	1
208	4 hours	0	0	0	1
208	8 hours	0	0	0	1
208	12 hours	0	0	0	1
208	16 hours	0	0	0	1
208	20 hours	0	0	0	0
208	24 hours	0	0	0	0
209	0 hours	0	0	0	0
209	4 hours	0	0	0	0
209	8 hours	0	0	0	0
209	12 hours	0	0	0	0
209	16 hours	0	0	0	0
209	20 hours	0	0	0	0
209	24 hours	0	0	0	0
210	0 hours	0	0	1	1
210	4 hours	0	0	1	1
210	8 hours	1	0	1	1
210	12 hours	1	0	1	1
210	16 hours	0	0	1	1
210	20 hours	0	0	1	1
210	24 hours	0	0	1	1
210	emergency	1	1	1	1
210	emergency	1	1	1	1
210	emergency	1	1	1	1
211	0 hours	1	1	0	1
211	4 hours	0	0	0	0
211	8 hours	0	0	0	0
211	12 hours	0	0	0	0
211	16 hours	0	0	0	0
211	20 hours	0	0	0	0
211	24 hours	0	0	0	0
211	emergency	1	1	0	0
212	0 hours	0	0	0	0
212	4 hours	0	0	0	0
212	8 hours	0	0	0	0
212	12 hours	0	0	0	0
212	16 hours	0	1	0	0
212	20 hours	1	1	0	0
212	24 hours	0	0	0	0
212	emergency	1	1	0	0
212	emergency	1	1	0	0
212	emergency	0	1	0	0
213	0 hours	0	0	0	1
213	4 hours	0	0	0	1
213	8 hours	0	0	0	1
213	12 hours	0	0	0	1
213	16 hours	0	0	0	1
213	20 hours	0	0	0	1
213	24 hours	0	0	0	1
214	0 hours	0	0	1	1
214	4 hours	0	0	1	1
214	8 hours	0	0	1	1
214	12 hours	0	0	1	1
214	16 hours	0	0	1	1
214	20 hours	0	0	1	1
214	24 hours	0	0	1	1
215	0 hours	0	0	1	1
215	4 hours	0	0	1	1
215	8 hours	0	0	1	1
215	12 hours	0	0	1	1
215	16 hours	1	0	1	1
215	20 hours	0	0	1	1
215	24 hours	0	0	1	1
216	0 hours	0	0	1	1
216	4 hours	0	0	1	1
216	8 hours	0	0	1	1
216	12 hours	0	0	1	1
216	16 hours	0	0	1	1
216	20 hours	0	0	1	1
216	24 hours	0	0	1	1
217	0 hours	0	0	1	1
217	4 hours	0	0	1	1
217	8 hours	0	0	1	1
217	12 hours	0	0	1	1
217	16 hours	0	0	1	1
217	20 hours	0	0	1	1
217	24 hours	0	0	1	1
218	0 hours	0	0	1	1
218	4 hours	0	0	1	1
218	8 hours	0	0	1	1
218	12 hours	0	0	1	1
218	16 hours	0	0	1	1
218	20 hours	0	0	1	1
218	24 hours	0	0	1	1
219	0 hours	0	0	1	1
219	4 hours	0	0	1	1
219	8 hours	0	0	1	1
219	12 hours	0	0	1	1
219	16 hours	0	0	1	1
219	20 hours	0	0	1	1
219	24 hours	0	0	1	1
220	0 hours	0	0	0	1
220	4 hours	0	0	0	1
220	8 hours	0	0	0	1
220	12 hours	0	0	0	1
220	16 hours	0	0	0	1
220	20 hours	0	0	0	1
220	24 hours	0	0	0	1
220	emergency	0	1	0	1
221	0 hours	0	0	1	1
221	4 hours	0	0	1	1
221	8 hours	0	0	1	1
221	12 hours	0	0	1	1
221	16 hours	0	0	1	1
221	20 hours	0	0	1	1
221	24 hours	0	0	1	1
222	0 hours	0	0	1	1
222	4 hours	0	0	1	1
222	8 hours	0	0	1	1
222	12 hours	0	0	1	1
222	16 hours	0	0	1	1
222	20 hours	0	0	1	1
222	24 hours	0	0	1	1
223	0 hours	0	0	0	1
223	4 hours	0	0	0	1
223	8 hours	0	0	0	1
223	12 hours	0	0	0	1
223	16 hours	0	0	0	1
223	20 hours	0	0	0	1
223	24 hours	0	0	0	1
224	0 hours	0	0	1	1
224	4 hours	0	0	1	1
224	8 hours	0	0	1	1
224	12 hours	0	0	1	1
224	16 hours	0	0	1	1
224	20 hours	0	0	1	1
224	24 hours	0	0	1	1
225	0 hours	1	1	1	1
225	4 hours	0	0	1	1
225	8 hours	0	0	1	1
225	12 hours	0	0	1	1
225	16 hours	0	0	1	1
225	20 hours	0	0	1	1
225	24 hours	0	0	1	1
225	emergency	1	1	1	1
226	0 hours	0	0	0	1
226	4 hours	0	0	0	1
226	8 hours	0	0	0	1
226	12 hours	0	0	0	1
226	16 hours	0	0	0	1
226	20 hours	0	0	0	1
226	24 hours	0	0	0	1
227	0 hours	0	0	1	1
227	4 hours	0	0	1	1
227	8 hours	0	0	1	1
227	12 hours	0	0	1	1
227	16 hours	0	0	1	1
227	20 hours	0	0	1	1
227	24 hours	0	0	1	1
227	emergency	1	1	1	1
228	0 hours	0	0	0	1
228	4 hours	0	0	0	1
228	8 hours	0	0	0	1
228	12 hours	0	0	0	1
228	16 hours	0	0	0	1
228	20 hours	0	0	0	1
228	24 hours	0	0	0	1
229	0 hours	0	0	1	1
229	4 hours	0	0	1	1
229	8 hours	0	0	1	1
229	12 hours	0	0	1	0
229	16 hours	0	0	1	1
229	20 hours	0	0	1	1
229	24 hours	0	0	1	1
230	0 hours	0	0	1	1
230	4 hours	0	0	1	1
230	8 hours	0	0	1	1
230	12 hours	0	0	1	1
230	16 hours	0	0	1	1
230	20 hours	0	0	1	1
230	24 hours	0	0	1	1
231	0 hours	0	0	0	0
231	4 hours	1	1	0	0
231	8 hours	1	1	0	1
231	12 hours	0	0	0
231	16 hours	0	0	0	1
231	20 hours	0	0	0	1
231	24 hours	0	0	0	1
231	emergency	1	1	0
231	emergency	1	1	0	1
232	0 hours	0	0	1	1
232	4 hours	0	0	1	1
232	8 hours	0	0	1	1
232	12 hours	0	0	1	1
232	16 hours	0	0	1	1
232	20 hours	0	0	1	1
232	24 hours	0	0	1	1
233	0 hours	0	0	1	1
233	4 hours	0	0	1	1
233	8 hours	0	0	1	1
233	12 hours	0	0	1	1
233	16 hours	0	0	1	1
233	20 hours	0	0	1	1
233	24 hours	0	0	1	1
234	0 hours	0	0	0	1
234	4 hours	0	0	0	1
234	8 hours	0	0	0	1
234	12 hours	0	0	0	1
234	16 hours	0	0	0	1
234	20 hours	0	0	0	1
234	24 hours	0	0	0	1
235	0 hours	0	0	0	1
235	4 hours	0	0	0	1
235	8 hours	0	0	0	1
235	12 hours	0	0	0	1
235	16 hours	0	0	0	1
235	20 hours	0	0	0	1
235	24 hours	0	0	0	1
236	0 hours	0	0	1	1
236	4 hours	0	0	1	1
236	8 hours	0	0	1	1
236	12 hours	0	0	1	1
236	16 hours	0	0	1	1
236	20 hours	0	0	1	1
236	24 hours	0	0	1	1
237	0 hours	0	0	0	1
237	4 hours	0	0	0	1
237	8 hours	0	1	0	1
237	12 hours	0	1	0	0
237	16 hours	0	1	0	1
237	20 hours	0	0	0	1
237	24 hours	0	0	0	1
237	emergency	1	1	0	1
238	0 hours	0	0	0	0
238	4 hours	0	0	0	0
238	8 hours	0	0	0	0
238	12 hours	0	0	0	0
238	16 hours	0	0	0	0
238	20 hours	0	0	0	0
238	24 hours	0	0	0	0
239	0 hours	0	0	0	0
239	4 hours	0	0	0	0
239	8 hours	0	0	0	0
239	12 hours	0	0	0	0
239	16 hours	0	1	0	0
239	20 hours	0	0	0	0
239	24 hours	0	0	0	0
240	0 hours	0	0	0	0
240	4 hours	0	0	0	0
240	8 hours	0	0	0	0
240	12 hours	0	0	0	0
240	16 hours	0	0	0	0
240	20 hours	0	0	0	0
240	24 hours	0	0	0	0
241	0 hours	0	0	0	0
241	4 hours	0	0	0	0
241	8 hours	0	0	0	0
241	12 hours	0	0	0	0
241	16 hours	0	0	0	0
241	20 hours	0	0	0	0
241	24 hours	0	0	0	0
242	0 hours	0	0	0	0
242	4 hours	0	0	0	0
242	8 hours	0	0	0	0
242	12 hours	0	0	0	0
242	16 hours	0	0	0	0
242	20 hours	0	0	0	0
242	24 hours	0	0	0	0
242	emergency	1	1	0	0
243	0 hours	0	0	1	1
243	4 hours	0	0	1	1
243	8 hours	0	0	1	1
243	12 hours	0	0	1	1
243	16 hours	0	0	1	1
243	20 hours	0	0	1	1
243	24 hours	0	0	1	1
244	0 hours	0	0	0	1
244	4 hours	0	0	0	1
244	8 hours	0	0	0	1
244	12 hours	0	0	0	1
244	16 hours	0	0	0	1
244	20 hours	0	0	0	1
244	24 hours	0	0	0	1
245	0 hours	0	0	1	0
245	4 hours	0	0	1	0
245	8 hours	0	0	1	0
245	12 hours	0	0	1	0
245	16 hours	0	0	1	0
245	20 hours	0	0	1	0
245	24 hours	0	0	1	0
245	emergency	1	1	1	0
246	0 hours	1	1	1	0
246	4 hours	0	0	1	0
246	8 hours	0	0	1	0
246	12 hours	0	0	1	0
246	16 hours	0	0	1	0
246	20 hours	0	0	1	0
246	24 hours	0	0	1	0
247	0 hours	1	1	1	1
247	4 hours	0	0	1	1
247	8 hours	0	0	1	1
247	12 hours	0	0	1	1
247	16 hours	0	0	1	1
247	20 hours	0	0	1	1
247	24 hours	0	0	1	1
247	emergency	1	1	1	1
247	emergency	1	1	1	1
248	0 hours	0	0	1	0
248	4 hours	0	0	1	0
248	8 hours	0	0	1	0
248	12 hours	0	0	1	0
248	16 hours	0	0	1	0
248	20 hours	0	0	1	0
248	24 hours	0	0	1	0
248	emergency	1	1	1	0
249	0 hours	0	0	0	1
249	4 hours	0	0	0	1
249	8 hours	0	0	0	1
249	12 hours	0	0	0	1
249	16 hours	0	0	0	1
249	20 hours	0	0	0	1
249	24 hours	0	0	0	1
250	0 hours	0	0	0	0
250	4 hours	0	0	0	0
250	8 hours	0	0	0	0
250	12 hours	0	0	0	0
250	16 hours	0	0	0	0
250	20 hours	0	0	0	0
250	24 hours	0	0	0	0
251	0 hours	0	0	0	0
251	4 hours	0	0	0	0
251	8 hours	0	0	0	0
251	12 hours	0	0	0	0
251	16 hours	0	0	0	0
251	20 hours	0	0	0	0
251	24 hours	0	0	0	0
252	0 hours	0	0	1	1
252	4 hours	0	0	1	1
252	8 hours	0	0	1	1
252	12 hours	0	0	1	1
252	16 hours	0	0	1	1
252	20 hours	0	0	1	1
252	24 hours	0	0	1	1
252	emergency	1	1	1	1
253	0 hours	0	0	1	1
253	4 hours	0	0	1	1
253	8 hours	0	0	1	1
253	12 hours	0	0	1	1
253	16 hours	0	0	1	1
253	20 hours	0	0	1	1
253	24 hours	0	0	1	1
254	0 hours	0	0	0	1
254	4 hours	0	0	0	1
254	8 hours	0	0	0	1
254	12 hours	0	0	0	1
254	16 hours	0	0	0	1
254	20 hours	0	0	0	1
254	24 hours	0	0	0	1
255	0 hours	0	0	0	1
255	4 hours	0	0	0	1
255	8 hours	1	1	0	1
255	12 hours	0	0	0	1
255	16 hours	0	0	0	1
255	20 hours	0	0	0	1
255	24 hours	0	0	0	1
255	emergency	1	1	0	1
255	emergency	1	1	0	1
256	0 hours	0	0	0	1
256	4 hours	0	0	0	1
256	8 hours	0	0	0	1
256	12 hours	0	0	0	1
256	16 hours	0	0	0	1
256	20 hours	0	0	0	1
256	24 hours	0	0	0	1

## Sheet: variable information
variable name	Description
part_id	Participant Identification
instance	Time point
hypothermia	Axillary temperature less than 36.5 degrees celsius
device	BEMPU TempWatch alarm
lbw	Low birth weight (<1,500 grams)
incubator	Receiving incubator care at time of temperature reading
